# Supplementary material for: Candidate gene identification of ovulation-inducing genes by RNA sequencing with an in vivo assay in zebrafish
Source: PLoS One. 2018 May 1;13(5):e0196544. doi: 10.1371/journal.pone.0196544 (PMC5929532; doi:10.1371/journal.pone.0196544)
Supplement: S1 Table — Average relative expression levels for each gene in 4 treated groups were indicated. (XLSX) [file pone.0196544.s001.xlsx]

## Sheet: Sheet1
			Average
Refseq Name	symbol	definition (Edit)	EtOH	DES	TES	DHP
NM_131708	try	cationic trypsin-3 precursor	2.7	4.8	2.9	36.4
NM_001044913	vtg2	vitellogenin 2 isoform 1 precursor	0.4	11.5	1.8	24.4
NM_001110384	vtg2	vitellogenin 2 isoform 2	0.4	11.5	1.8	24.4
NM_001003737	zgc:92041	uncharacterized protein LOC445282 precursor	6.1	4.1	4	22.6
NM_200350	ero1l	ERO1-like protein alpha precursor	7.8	7	8.3	18.9
NM_001281994	prss59.2	Danio rerio protease, serine, 59, tandem duplicate 2 (prss59.2), mRNA	0.7	2.4	0.8	16.8
NM_001025189	vtg5	vitellogenin 5 precursor	0.1	4.7	1.3	16.2
NM_198817	stm	protein starmaker precursor	1.7	1.3	2.6	16.2
NM_199605	prss59.1	Danio rerio protease, serine, 59, tandem duplicate 2 (prss59.2), mRNA/trypsinogen precursor	0.2	2.2	0.4	14.9
NM_212618	ctrb1	chymotrypsin B1 precursor	0.1	1.3	0.1	12.5
NM_001082930	LOC107725963	Blast (83%)-perforin-1-like	0	1	0.1	11.7
NM_001015057	tfa	serotransferrin	1	1.5	1.2	11.1
NM_199271	cpa5	carboxypeptidase A precursor	0.1	1	0.2	10.8
NM_001045294	vtg4	vitellogenin 4 precursor	0.1	2.7	0.6	10.5
NM_131857	klf2b	Kruppel-like factor 2b	5.2	5.1	5.3	10.1
NM_001102671	vtg7	vitellogenin 7 precursor	0.2	3.4	0.6	9.1
NM_001002368	ctsl.1	cathepsin L.1 precursor	0.3	0.6	0.3	8.4
NM_130920	rbp4	retinol-binding protein 4 precursor	3.1	3.4	3.8	8.2
NM_001100144	apoa1b	apolipoprotein A-Ib precursor	0.1	0.7	0.4	6.6
NM_001110021	cpb1	carboxypeptidase B	0.3	0.8	0.1	6.3
NM_001024408	ela3l	elastase 3 like	0.3	0.6	0.2	6.1
NM_001128357	obsl1a	Danio rerio obscurin-like 1a (obsl1a), mRNA	2.4	1.3	1.8	5.8
NM_131027	smo	smoothened homolog precursor	2.8	2	3.1	5.4
NM_213011	amy2a	amylase-3 protein precursor	1.4	1.1	0.8	6.6
NM_001122610	vtg6	vitellogenin 6	0.1	2.7	0.5	6.9
NM_199886	ela2l	elastase 2 like precursor	0.1	1.3	0.1	6.8
NM_001080668	zgc:158258	uncharacterized protein LOC791186	0.1	0.1	0	6.5
NM_199607	cel.1	carboxyl ester lipase precursor	0.1	0.8	0.2	6.3
NM_001130586	apoa2	apolipoprotein AII	0	0.4	0.5	5.9
NM_001002076	fabp6	gastrotropin	0.2	0.5	0.1	5.5
NM_001126383	sik1	salt-inducible kinase1	0.7	0.7	1.2	5
NM_001012480	bhmt	betaine--homocysteine S-methyltransferase 1	1.6	1.3	1.9	5
NM_001114686	rbm47	RNA-binding motif protein 47, transcript variant X3	2.1	1	1.9	4.4
NM_001004582	ctrl	chymotrypsin-like precursor	0.1	0.5	0.2	4.7
NM_001020482	cpa1	carboxypeptidase A1 (pancreatic) precursor	0	0.4	0.1	4.5
NM_131509	krt4	keratin 4	1.8	1.6	1	3.8
NM_199736	slc6a19b	sodium-dependent neutral amino acid transporter B(0)AT1	0.9	0.9	1.8	3.9
NM_001030204	dpf1	D4, zinc and double PHD fingers family 1	0.7	1.2	1.4	3.6
NM_131645	fads2	fatty acid desaturase 2	0.2	0.6	0.4	3.8
NM_001168286	actn1	alpha-actinin-1	1.3	1	1.3	3.4
NM_131242	c3a	complement component c3a precursor	1.4	1.6	1.1	3.4
NM_001017724	zgc:112160	chymotrypsinogen B2 precursor	0	0.2	0	3.8
NM_001110478	ctsbb	capthepsin B, b precursor	0.1	0.2	0	3.8
NM_001025173	cell	carboxyl ester lipase, like precursor	0.2	0.7	0.3	3.5
NM_001013526	c6ast3	six-cysteine containing astacin protease 3 precursor	0.1	0.5	0.3	3.6
NM_001258319	dicp1.1	diverse immunoglobulin domain-containing protein 1.1 precursor	0.3	0.6	0.7	3.5
NM_199859	abi3bp	target of Nesh-SH3 precursor	0.1	0.1	0.6	3.3
NM_131154	cyp19a1a	aromatase	1.3	1.1	1	3.1
NM_001139464	ela2	elastase 2 precursor	0	0.3	0.1	3.2
NM_152960	fabp10a	fatty acid-binding protein 10-A, liver basic	0.1	0.2	0.2	3.2
NM_131214	cdh11	cadherin-11 precursor	0.6	1	1.1	2.8
NM_153657	ptgs2a	prostaglandin-endoperoxide synthase 2 precursor	0.1	0	0.1	3
NM_001030062	apobb	apolipoprotein Bb precursor	0.3	0.7	0.4	3
NM_001258232	dicp1.3-4	diverse immunoglobulin domain-containing protein 1.3-4 precursor	0.1	0.4	0.6	2.9
NM_001007411	gorasp1	Golgi reassembly-stacking protein 1	0.4	1	0.9	2.7
NM_201576	tagln2	transgelin 2	1.1	0.6	0.6	2.5
NM_001077598	aoc1	amiloride-sensitive amine oxidase precursor	0.1	0.1	0.9	2.4
NM_131046	wt1a	wilms tumor 1a	1.1	1.1	1.1	2.2
NM_001089456	ms4a17a.17	membrane-spanning 4-domains, subfamily A, member 17A.17	0.1	0.2	0	2.2
NM_131184	pax2a	paired box protein Pax-2a	0.4	0.2	0.3	1.9
NM_001005775	pip5k1ba	phosphatidylinositol-4-phosphate 5-kinase, type I, beta a	0.8	0.8	0.5	1.6
NM_212774	fgb	fibrinogen beta chain precursor	0.1	0.5	0.3	1.9
NM_001003426	ela3	Blast (82%)-elastase-like precursor	0.1	0.2	0	1.8
NM_001007208	f5	coagulation factor V precursor	0.4	0.5	0.5	1.6
NM_001034969	slc5a8l	sodium-coupled monocarboxylate transporter 1	0.2	0.2	0.7	1.7
NM_001126429	adamts15a	A disintegrin and metalloproteinase with thrombospondin motifs 15 precursor	0.2	0.4	0.5	1.6
NM_201167	hpda	4-hydroxyphenylpyruvate dioxygenase	0	0.4	0.2	1.7
NM_001002646	ada	adenosine deaminase	0.6	0.3	0.3	1.5
NM_001199731	enpep	glutamyl aminopeptidase	0.1	0.2	0.1	1.5
NM_001099424	rragd	ras-related GTP-binding protein D	0.5	0.6	0.5	1.2
NM_199523	ucp1	mitochondrial uncoupling protein 3	0.1	0.1	0.5	1.5
NM_131764	cldnc	claudin-9	0.2	0.2	0.2	1.4
NM_200589	abcc2	canalicular multispecific organic anion transporter 1	0.5	0.3	0.5	1.3
NM_201118	ambp	protein AMBP precursor	0.1	0.2	0.2	1.3
NM_001083848	LOC107714699	Blast(87%)-vascular endothelial growth factor receptor 3-like	0.5	0.5	0.4	1.3
NM_001080001	tuft1a	tuftelin	0.4	0.3	0.4	1.3
NM_200746	gnb5b	guanine nucleotide-binding protein subunit beta-5	0.5	0.2	0.3	1.2
NM_001006084	zgc:101664	uncharacterized protein LOC450064	0.3	0.3	0.5	1.2
NM_205643	pnp4b	purine nucleoside phosphorylase 4b	0.1	0.1	0.1	1.2
NM_001197065	nfil3-2	nuclear factor, interleukin 3 regulated, member 2	0.2	0.1	0.5	1.2
NM_152952	cygb1	cytoglobin-1	0.5	0.4	0.5	1.1
NM_001045299	crb2a	crumbs homolog 2a	0.2	0.4	0.5	1.1
NM_199532	elovl6	elongation of very long chain fatty acids protein 6	0.3	0.2	0.3	1
NM_001077758	serpina1	serine proteinase inhibitor, clade A, member 1 precursor	0	0	0.1	1.1
NM_200971	gnai1	guanine nucleotide-binding protein G(i) subunit alpha-1	0.4	0.4	0.4	1
NM_131634	hmx3	homeobox protein HMX3	0.2	0.3	0.4	1
NM_001258236	dicp1.17	diverse immunoglobulin domain-containing protein 1.17 precursor	0.3	0.2	0.4	1
NM_201472	plg	plasminogen precursor	0.1	0.2	0.1	1
NM_001077554	tat	tyrosine aminotransferase	0.3	0.4	0.2	1
NM_001089377	axdnd1	axonemal dynein light chain domain-containing protein 1	0.4	0.2	0.2	0.9
NM_001076637	pmt	phosphoethanolamine methyltransferase	0.2	0.3	0.3	0.8
NM_001161552	fosl1a	fos-related antigen 1	0.3	0.2	0.3	1
NM_001245967	f3a	coagulation factor IIIa precursor	0.1	0.2	0.4	0.9
NM_001098190	si:ch211-214j8.1	N-acetylated-alpha-linked acidic dipeptidase-like protein	0.3	0	0.2	0.9
NM_001114885	sema7a	semaphorin-7A	0.4	0.3	0.3	0.9
NM_001007420	zgc:101549	uncharacterized protein LOC492779	0.2	0	0.1	0.9
NM_001114463	muc13b	uncharacterized protein LOC799648 precursor	0	0.1	0	0.9
NM_001045300	lgalsla	galectin-related protein	0.3	0.2	0.3	0.8
NM_001044861	anpepa	membrane alanine aminiopeptidase	0.2	0.1	0.1	0.9
NM_001004618	nmrk2	nicotinamide riboside kinase 2	0.2	0.1	0.3	0.9
NM_131338	cfb	complement factor B precursor	0.1	0.1	0.2	0.9
NM_001003451	dusp2	dual specificity protein phosphatase 2	0.3	0.2	0.2	0.8
NM_001030180	uts1	urotensin 1 precursor	0	0	0.1	0.8
NM_001005961	s100a10a	S100 calcium binding protein A10a	0.3	0.3	0.2	0.7
NM_001002332	uox	uricase	0.1	0.1	0.2	0.8
NM_001139479	a2ml	alpha-2-macroglobulin-like precursor	0.3	0.3	0.2	0.7
NM_199871	mat1a	S-adenosylmethionine synthase isoform type-1	0.1	0.1	0.2	0.8
NM_001018123	kitlga	kit ligand a precursor	0.3	0.1	0.3	0.7
NM_001045441	zgc:153650	uncharacterized protein LOC751731	0	0.1	0	0.8
NM_001128670	pdzk1	Na(+)/H(+) exchange regulatory cofactor NHE-RF3	0.2	0.2	0.2	0.7
NM_212622	ahsg	alpha-2-HS-glycoprotein precursor	0.1	0.2	0	0.7
NM_200551	pah	phenylalanine-4-hydroxylase	0.1	0	0.1	0.8
NM_001025301	tmeff1b	tomoregulin-1	0.3	0.3	0.3	0.6
NM_001040096	tfpi2	tissue factor pathway inhibitor 2 precursor	0.2	0.2	0.3	0.7
NM_001077337	dpep1	dipeptidase 1 precursor	0	0	0	0.7
NM_001024653	kdr	vascular endothelial growth factor receptor 2 precursor	0.3	0.2	0.3	0.7
NM_001135684	slco1f3	solute carrier organic anion transporter family, member 1F3	0.3	0	0.2	0.7
NM_183347	sult1st2	cytosolic sulfotransferase 2	0.2	0.2	0.2	0.6
NM_152966	hgd	homogentisate 1,2-dioxygenase	0.2	0.2	0.3	0.7
NM_214786	asic4b	acid-sensing ion channel 4	0.2	0.2	0.2	0.7
NM_131534	hoxa3a	homeobox protein Hox-A3a	0.3	0.1	0	0.7
NM_131407	mapk12a	mitogen-activated protein kinase 12	0.2	0.1	0.2	0.6
NM_001030281	mep1a.1	meprin A, alpha, tandem duplicate 1 precursor	0.1	0.2	0.2	0.6
NM_182863	serpinc1	antithrombin-III precursor	0.1	0.1	0.2	0.7
NM_001099344	kirrel3l	kin of IRRE like 3 like precursor	0.3	0.1	0.3	0.6
NM_001199366	cfhl4	complement factor H like 4 precursor	0.1	0.1	0.2	0.6
NM_131528	hoxc9a	homeobox protein Hox-C9a	0.2	0.1	0.2	0.6
NM_001076713	fam213ab	uncharacterized protein LOC767744	0.1	0.1	0.1	0.6
NM_001127369	npb	neuropeptide B precursor	0.2	0.1	0.1	0.6
NM_001002186	tspan9b	tetraspanin-9	0.2	0.3	0.2	0.6
NM_001037438	cyp3a65	cytochrome P450, family 3, subfamily A, polypeptide 65	0.1	0.2	0.1	0.6
NM_131248	egr1	early growth response protein 1	0.1	0.1	0.2	0.6
NM_153004	rbp2a	retinol-binding protein 2	0.1	0.1	0.2	0.5
NM_001025474	zgc:112368	Ela1 protein precursor	0	0.3	0	0.6
NM_001008623	tmprss2	transmembrane protease serine 2	0.2	0.1	0.2	0.5
NM_001020532	cfd	complement factor D precursor	0.2	0.2	0.1	0.6
NM_001080195	tmem98	transmembrane protein 98	0.2	0.2	0.2	0.6
NM_001033091	si:ch211-237l4.6	uncharacterized protein LOC446130	0.1	0	0.1	0.6
NM_213162	agxtb	alanine-glyoxylate aminotransferase b	0	0	0.1	0.6
NM_131691	s1pr1	sphingosine 1-phosphate receptor 1	0.2	0.1	0.2	0.6
NM_200361	eps8l3	EPS8-like 3	0.2	0.2	0.2	0.5
NM_001007151	shbg	sex hormone binding globulin precursor	0.1	0.1	0	0.5
NM_001025164	zgc:112265	inter-alpha-trypsin inhibitor heavy chain H4 precursor	0.1	0.1	0.1	0.5
NM_001122971	mxg	myxovirus (influenza virus) resistance G	0	0	0.1	0.5
NM_001003729	zgc:92137	uncharacterized protein LOC445049 precursor	0	0	0.1	0.5
NM_001166211	ca4b	carbonic anhydrase IV b precursor	0.1	0	0	0.5
NM_131847	mitfb	microphthalmia-associated transcription factor	0.1	0.1	0.1	0.5
NM_001098250	sigirr	single Ig IL-1-related receptor precursor	0	0.1	0.2	0.5
NM_001002048	akr1b1	aldose reductase	0.2	0.1	0.1	0.5
NM_001172308	LOC100003647	uncharacterized protein LOC100003647 precursor	0.1	0.2	0.1	0.5
NM_001077547	eno4	enolase-like protein ENO4	0.2	0.2	0.1	0.4
NM_001077369	ccdc151	coiled-coil domain containing 151-like	0.1	0.1	0.1	0.4
NM_001100029	si:ch73-252g14.4	si:ch73-252g14.4	0	0.1	0	0.4
NM_001037373	gpc1a	glypican-1 precursor	0.1	0.1	0.1	0.4
NM_001077252	ces2	carboxylesterase 2-like precursor	0	0.1	0.1	0.4
NM_001080698	endou	poly(U)-specific endoribonuclease-A precursor	0	0.1	0	0.5
NM_001008639	zgc:101540	very long-chain acyl-CoA synthetase	0.2	0.1	0.1	0.4
NM_001002603	ccdc65	coiled-coil domain-containing protein 65	0.1	0.1	0.1	0.4
NM_001017824	zgc:109868	cytokeratin-like	0	0.2	0.1	0.4
NM_001030196	dgat2	diacylglycerol O-acyltransferase 2	0.1	0.1	0.1	0.4
NM_001080558	zgc:158666	dynein intermediate chain 1, axonemal	0.2	0.1	0.2	0.4
NM_001007300	slc5a11	sodium/myo-inositol cotransporter 2	0	0	0.2	0.4
NM_001012377	xirp1	xin actin-binding repeat-containing protein 1	0	0.1	0	0.4
NM_001089395	rsph3	radial spoke head protein 3 homolog	0.1	0.1	0.2	0.4
NM_131108	cki	type I cytokeratin	0	0.2	0.1	0.4
NM_001082929	si:ch211-240l19.7	uncharacterized protein LOC799219 precursor	0.2	0.1	0.1	0.4
NM_001030150	c1r	uncharacterized protein LOC560927 precursor	0.1	0.1	0.1	0.4
NM_001165918	wu:fb15g10	beta thymosin-like protein 2	0.1	0.2	0.1	0.4
NM_001030127	mapre3a	microtubule-associated protein, RP/EB family, member 3a	0.2	0.1	0.1	0.4
NM_001139461	vtnb	vitronectin b precursor	0.1	0.1	0.1	0.4
NM_001080079	mapkapk3	MAP kinase-activated protein kinase 3	0.1	0.1	0.1	0.3
NM_001003783	akr1a1a	alcohol dehydrogenase [NADP(+)] A	0.2	0.1	0.1	0.3
NM_001020490	ezra	ezrin a	0.1	0.1	0.1	0.4
NM_200358	slc10a2	ileal sodium/bile acid cotransporter	0	0.1	0	0.3
NM_001145089	camk2n1a	calcium/calmodulin-dependent protein kinase II inhibitor 2	0.1	0.1	0.1	0.4
NM_001082948	itgb3b	integrin beta-3 precursor	0.1	0.1	0.1	0.4
NM_001044323	zgc:152753	uncharacterized protein LOC553486	0.2	0.1	0.1	0.3
NM_199730	dgat1a	diacylglycerol O-acyltransferase 1	0.1	0	0.1	0.3
NM_001020644	ak8	adenylate kinase 8	0.1	0.1	0.1	0.3
NM_001017666	morn3	MORN repeat-containing protein 3	0.1	0.1	0.1	0.3
NM_001002674	dnase1	deoxyribonuclease-1	0.1	0.1	0	0.4
NM_199612	cx32.3	connexin 32.3	0.1	0.1	0.2	0.3
NM_001128728	si:dkey-193b15.5	uncharacterized protein LOC565664	0.1	0	0.1	0.3
NM_001007324	cx28.9	connexin 28.9	0	0	0	0.3
NM_001199952	wu:fb17f05	type I keratin E7-like	0.1	0.1	0.1	0.3
NM_001083854	ido1	indoleamine 2,3-dioxygenase 2	0.1	0.1	0.1	0.3
NM_001089325	anpepb	aminopeptidase N	0	0	0	0.3
NM_200620	cyp2p9	cytochrome P450, family 2, subfamily P, polypeptide 9	0.2	0.1	0.1	0.3
NM_001127468	drc1	dynein regulatory complex protein 1	0.2	0	0.1	0.3
NM_001115100	LOC100141478	chemokine CCL-CUa precursor	0	0.1	0.1	0.3
NM_131458	igfbp2a	insulin-like growth factor-binding protein 2-A precursor	0.1	0.1	0	0.3
NM_001003446	cpa2	carboxypeptidase A2 (pancreatic) precursor	0.1	0.1	0.1	0.3
NM_001128802	zgc:194392	uncharacterized protein LOC798626	0.1	0	0	0.3
NM_001099454	casc1	protein CASC1	0.1	0	0.1	0.3
NM_200596	tmem30c	cell cycle control protein 50C	0.1	0.1	0	0.3
NM_001123063	dpys	dihydropyrimidinase	0.1	0	0	0.3
NM_001012259	xkr9	XK-related protein 9	0.1	0	0.1	0.3
NM_001045488	zgc:161979	type IV antifreeze protein precursor	0	0.1	0.1	0.3
NM_001199190	cfh	complement factor H precursor	0.1	0.1	0.1	0.3
NM_199731	ttpa	tocopherol (alpha) transfer protein	0.1	0.1	0.1	0.3
NM_001037374	pcyt1bb	phosphate cytidylyltransferase 1, choline, beta b	0.1	0.1	0.1	0.3
NM_131306	dlx5a	homeobox protein Dlx5a	0.1	0	0.1	0.3
NM_199281	slc13a1	solute carrier family 13 member 1	0.1	0.1	0.1	0.2
NM_001002599	sult1st6	sulfotransferase 1C1	0.1	0.1	0.1	0.3
NM_131287	sox17	SRY-box 17	0.1	0	0	0.3
NM_001039990	id4	DNA-binding protein inhibitor ID-4	0.1	0	0.1	0.3
NR_029994	mir7a-3		0.1	0.1	0.1	0.2
NM_001030182	etv1	ETS translocation variant 1	0.1	0.1	0.1	0.3
NM_200144	upp2	uridine phosphorylase 2	0	0	0	0.3
NM_001080987	cyr61	cysteine-rich, angiogenic inducer, 61	0.1	0	0.1	0.2
NM_001006594	abcb3l1	ATP-binding cassette, sub-family B (MDR/TAP), member 3 like 1	0.1	0.1	0.1	0.3
NM_001197059	hlfb	hepatic leukemia factor b	0	0	0.1	0.2
NM_001076767	zgc:153921	uncharacterized protein LOC791500 precursor	0.1	0	0.1	0.3
NM_001100056	LOC796447	uncharacterized protein LOC796447 precursor	0.1	0.1	0	0.2
NM_001020674	gda	guanine deaminase	0.1	0.1	0.1	0.2
NM_001281995	LOC798119	uncharacterized protein LOC798119	0	0.1	0	0.2
NM_131771	cldn15la	claudin 15-like a	0.1	0.1	0.1	0.2
NM_205679	cda	cytidine deaminase	0	0.1	0.1	0.2
NM_001037412	zgc:123275	group 3 secretory phospholipase A2 precursor	0.1	0	0.1	0.2
NM_178163	dmbx1a	diencephalon/mesencephalon homeobox protein 1-A isoform Mbx-S	0.1	0	0.1	0.2
NM_152977	dmbx1a	diencephalon/mesencephalon homeobox protein 1-A isoform Mbx-L	0.1	0	0.1	0.2
NM_001128768	acbd7	acyl-CoA-binding domain-containing protein 7	0.1	0	0.1	0.2
NM_001017432	tekt2	tektin-2	0.1	0.1	0.1	0.2
NM_001079834	wnt5a	protein Wnt-5a	0.1	0.1	0.1	0.2
NM_001110451	stk24a	serine/threonine kinase 24a (STE20 homolog, yeast)	0.1	0	0	0.2
NM_001113641	si:ch211-170d8.5	uncharacterized protein LOC100000463	0	0.1	0	0.2
NM_205640	mgp	matrix Gla protein precursor	0	0.1	0	0.1
NM_001200035	ccl25b	chemokine CCL-C11a precursor	0	0.1	0.1	0.2
NM_131765	cldne	claudin-4	0	0	0.1	0.2
NM_130910	meis2b	myeloid ecotropic viral integration site 2b	0	0	0	0.2
NM_205712	rfx4	transcription factor RFX4	0	0	0.1	0.2
NM_001024447	tnfb	tumor necrosis factor (TNF superfamily, member 2)	0.1	0	0	0.2
NM_131119	hoxb6a	homeobox protein Hox-B6a	0	0.1	0	0.2
NM_152885	adcyap1a	adenylate cyclase activating polypeptide 1a precursor	0	0	0	0.1
NM_001039641	lgi2a	leucine-rich repeat LGI family member 2 precursor	0	0.1	0	0.2
NM_001025556	rsad2	radical S-adenosyl methionine domain-containing protein 2	0.1	0	0.1	0.2
NM_001083542	hao1	hydroxyacid oxidase 1	0	0.1	0	0.2
NM_001008629	pih1d2	PIH1 domain-containing protein 2	0.1	0	0.1	0.2
NM_199658	insm1b	insulinoma-associated 1	0	0.1	0.1	0.1
NM_001013553	bscl2l	uncharacterized protein LOC541427	0.1	0	0.1	0.2
NM_001102572	ccdc83	coiled-coil domain-containing protein 83	0.1	0	0	0.2
NM_001030250	ptger2b	prostaglandin E2 receptor subtype EP2-like	0	0	0.1	0.2
NM_182880	serpind1	heparin cofactor 2 precursor	0	0	0	0.2
NM_001025518	hrh3	histamine receptor H3	0.1	0	0	0.2
NM_001079704	cyp2k19	cytochrome P450, family 2, subfamily k, polypeptide 19	0.1	0	0	0.2
NM_001110114	dnali1	dynein, axonemal, light intermediate chain 1	0.1	0	0.1	0.2
NM_001003606	fam49a	uncharacterized protein LOC445212	0.1	0	0	0.1
NM_131241	bfb	complement component bfb precursor	0	0	0	0.2
NM_001081689	ca15a	carbonic anhydrase XV a precursor	0	0	0	0.1
NM_001089494	acmsd	2-amino-3-carboxymuconate-6-semialdehyde decarboxylase	0.1	0.1	0	0.1
NM_001128739	plek2	pleckstrin-2	0	0.1	0.1	0.1
NM_001040308	cdk15	cyclin-dependent kinase 15	0	0	0.1	0.1
NM_001004016	st3gal5l	ST3 beta-galactoside alpha-2,3-sialyltransferase 5, like	0	0	0	0.1
NM_001100105	rnasel2	ribonuclease like 2 precursor	0	0	0	0.1
NM_131818	angptl3	angiopoietin-related protein 3 precursor	0	0	0	0.1
NM_001135042	dab1b	disabled 1 type B isoform 2	0.1	0.1	0.1	0.1
NM_131320	lcp1	plastin-2	0.1	0.1	0.1	0.1
NM_131271	foxd1	forkhead box D1	0	0	0	0.1
NM_131533	hoxa9b	homeobox protein Hox-A9b	0.1	0	0.1	0.1
NM_001025496	nitr12	novel immune-type receptor 12 precursor	0	0	0	0.1
NM_001009982	slc17a6a	vesicular glutamate transporter 2.2	0.1	0	0	0.1
NM_001018130	crybb3	beta-crystallin B3	0	0	0	0.1
NM_001007356	cyp2n13	cytochrome P450, family 2, subfamily N, polypeptide 13	0	0	0	0.1
NM_212921	msrb2	methionine-R-sulfoxide reductase B2, mitochondrial precursor	0	0	0	0.1
NM_001114930	si:ch211-243o19.4	uncharacterized protein LOC100141366	0.1	0	0	0.1
NM_001110287	si:dkey-226m8.7	uncharacterized protein LOC100003209	0	0	0	0.1
NM_001128413	LOC100150876	apoptosis-inducing factor 3	0	0	0	0.1
NM_200417	gpr39	G-protein coupled receptor 39	0	0	0	0.1
NM_001037562	zgc:123295	uncharacterized protein LOC641564 precursor	0	0	0	0.1
NM_200356	proca	protein C precursor	0	0	0	0.1
NM_001030197	aplnrb	apelin receptor B	0	0	0	0.1
NM_212836	cdx1a	caudal type homeo box transcription factor 1 a	0	0	0	0.1
NM_001098246	zgc:198329	uncharacterized protein LOC557409 precursor	0	0	0	0.1
NM_001145702	si:ch211-281g13.4	si:ch211-281g13.4	0	0	0	0.1
NM_001007284	mxc	interferon-induced GTP-binding protein MxC	0	0	0	0.1
NM_131253	opn1mw1	green-sensitive opsin-1	0	0	0	0.1
NM_212823	fgf2	heparin-binding growth factor 2	0	0	0	0.1
NM_001039526	prlhr2a	prolactin-releasing peptide receptor	0	0	0	0.1
NM_001113489	kiss1	KiSS-1 metastasis-suppressor precursor	0	0	0	0.1
NM_001039980	casp6l2	caspase 6, apoptosis-related cysteine peptidase, like 2	0	0	0	0.1
NM_001128273	slco1f2	solute carrier organic anion transporter family, member 1F2	0	0	0	0.1
NM_001044989	gna15.4	uncharacterized protein LOC562625	0	0	0	0.1
NM_001002587	lim2.3	lens intrinsic membrane protein 2.3	0	0	0	0.1
NM_200718	calb2a	calbindin 2a	0	0	0	0.1
NM_001144814	cxcr7b	chemokine receptor 7b	0	0	0	0.1
NM_001005598	ttr	transthyretin (prealbumin, amyloidosis type I) precursor	0	0	0	0.1
NM_212964	cnr2	cannabinoid receptor 2	0	0	0	0.1
NM_001083872	ghrl	ghrelin/obestatin preprohormone precursor	0	0	0	0.1
NM_131716	mdkb	midkine-related growth factor b precursor	0	0	0	0.1
NM_212751	fam69c	uncharacterized protein LOC336057	0	0	0	0.1
NM_131825	igf1	insulin-like growth factor I precursor	0	0	0	0.1
NM_131039	es1	ES1 protein, mitochondrial precursor	0	0	0	0.1
NM_001098259	si:rp71-81e14.2	uncharacterized protein LOC100002239 precursor	0	0	0	0.1
NM_001020740	actl6b	actin-like 6B	0	0	0	0.1
NM_201219	chrna7	neuronal acetylcholine receptor subunit alpha-7	0	0	0	0
NM_001037561	zgc:123297	uncharacterized protein LOC641563 precursor	0	0	0	0
NM_001170647	tmie	transmembrane inner ear expressed protein isoform a	0	0	0	0
